# Supplementary material for: Effect of Corn Processing and Protein Degradability on Ruminal Metabolism and Feeding Behavior of Dairy Cows
Source: Animals (Basel). 2025 Dec 30;16(1):107. doi: 10.3390/ani16010107 (PMC12784719; doi:10.3390/ani16010107)
Supplement: Supplementary file 1 [file animals-16-00107-s001.zip]

Archive with 1 entries (1 files):
- animals-3995279-supplementary.pdf
